# Supplementary material for: Genome-wide association study of nutrient composition in meat from three two-way crossbred pig populations using whole-genome resequencing
Source: Front Vet Sci. 2026 Jan 29;13:1758076. doi: 10.3389/fvets.2026.1758076 (PMC12896223; doi:10.3389/fvets.2026.1758076)
Supplement: Supplementary file 1 [file Table_1.XLSX]

## Sheet: Table S1
Table S1. Summary of whole-genome resequencing data
Sample Name	Breed	Sex	Tissue type	Clean Reads	Read Length	Q20(%)	Q30(%)	GC(%)	Database	Accession number
YT1	Yorkshire × Tibetan	male	ear sample	101424087	PE150	99.25	97.68	42	SRA	SRR34935214
YT2	Yorkshire × Tibetan	male	ear sample	105126933	PE150	99.21	97.51	41.88	SRA	SRR34935213
YT3	Yorkshire × Tibetan	male	ear sample	114977930	PE150	99.18	97.46	42.17	SRA	SRR34935202
YT4	Yorkshire × Tibetan	male	ear sample	106747565	PE150	99.11	97.25	42.22	SRA	SRR34935191
YT5	Yorkshire × Tibetan	male	ear sample	122656932	PE150	99.21	97.55	42.11	SRA	SRR34935187
YT6	Yorkshire × Tibetan	female	ear sample	108279815	PE150	99.15	97.3	41.84	SRA	SRR34935186
YT7	Yorkshire × Tibetan	female	ear sample	109263264	PE150	99.17	97.43	41.93	SRA	SRR34935185
YT8	Yorkshire × Tibetan	female	ear sample	109526903	PE150	98.98	96.92	41.86	SRA	SRR34935184
YT9	Yorkshire × Tibetan	female	ear sample	107457658	PE150	99.14	97.28	41.84	SRA	SRR34935183
YT10	Yorkshire × Tibetan	female	ear sample	105626698	PE150	99.11	97.23	41.88	SRA	SRR34935182
YT11	Yorkshire × Tibetan	female	ear sample	98593177	PE150	99.15	97.35	41.88	SRA	SRR34935212
YT12	Yorkshire × Tibetan	female	ear sample	98758315	PE150	99.11	97.25	41.84	SRA	SRR34935211
YT13	Yorkshire × Tibetan	female	ear sample	104440770	PE150	99.16	97.38	41.88	SRA	SRR34935210
YT14	Yorkshire × Tibetan	female	ear sample	101995995	PE150	99.2	97.51	41.98	SRA	SRR34935209
YT15	Yorkshire × Tibetan	male	ear sample	116201252	PE150	99.13	97.31	41.78	SRA	SRR34935208
YT16	Yorkshire × Tibetan	male	ear sample	112811231	PE150	98.99	96.86	41.65	SRA	SRR34935207
YT17	Yorkshire × Tibetan	male	ear sample	117088010	PE150	99.11	97.24	41.85	SRA	SRR34935206
YT18	Yorkshire × Tibetan	female	ear sample	103446502	PE150	99.12	97.29	41.83	SRA	SRR34935205
YT19	Yorkshire × Tibetan	female	ear sample	111707528	PE150	99.18	97.45	41.78	SRA	SRR34935204
YT20	Yorkshire × Tibetan	female	ear sample	126936013	PE150	99.21	97.55	41.89	SRA	SRR34935203
YT21	Yorkshire × Tibetan	female	ear sample	104588691	PE150	99.39	97.85	41.82	SRA	SRR34935201
YT22	Yorkshire × Tibetan	female	ear sample	105652598	PE150	99.14	97.34	41.85	SRA	SRR34935200
YT23	Yorkshire × Tibetan	female	ear sample	114162215	PE150	99.18	97.45	42.19	SRA	SRR34935199
YT24	Yorkshire × Tibetan	male	ear sample	116448862	PE150	99.15	97.37	42.11	SRA	SRR34935198
YT25	Yorkshire × Tibetan	male	ear sample	101415213	PE150	99.47	98.17	42.16	SRA	SRR34935197
YT26	Yorkshire × Tibetan	male	ear sample	102191218	PE150	99.11	97.26	42.2	SRA	SRR34935196
YT27	Yorkshire × Tibetan	male	ear sample	101420597	PE150	98.98	96.83	41.86	SRA	SRR34935195
YT28	Yorkshire × Tibetan	male	ear sample	143876712	PE150	99.42	98.2	42.89	SRA	SRR34935194
YT29	Yorkshire × Tibetan	male	ear sample	105652944	PE150	99.24	97.63	42.34	SRA	SRR34935193
YT30	Yorkshire × Tibetan	male	ear sample	104184603	PE150	99.18	97.44	42.19	SRA	SRR34935192
YT31	Yorkshire × Tibetan	male	ear sample	113268497	PE150	99.2	97.51	42.15	SRA	SRR34935190
YT32	Yorkshire × Tibetan	male	ear sample	111193530	PE150	99.18	97.47	42.16	SRA	SRR34935189
YT33	Yorkshire × Tibetan	male	ear sample	105541315	PE150	99.17	97.44	42.29	SRA	SRR34935188
YN1	Yorkshire × Neijiang	male	ear sample	219483521	PE150	95.85	89.68	42.7	SRA	SRR34936828
YN2	Yorkshire × Neijiang	female	ear sample	207416057	PE150	95.89	89.74	42.65	SRA	SRR34936827
YN3	Yorkshire × Neijiang	male	ear sample	211987366	PE150	95.88	89.75	42.87	SRA	SRR34936816
YN4	Yorkshire × Neijiang	female	ear sample	199585413	PE150	95.98	89.89	42.61	SRA	SRR34936815
YN5	Yorkshire × Neijiang	female	ear sample	207408257	PE150	95.73	89.4	42.67	SRA	SRR34936814
YN6	Yorkshire × Neijiang	female	ear sample	198277882	PE150	95.91	89.81	42.66	SRA	SRR34936813
YN7	Yorkshire × Neijiang	female	ear sample	207712412	PE150	95.71	89.37	42.43	SRA	SRR34936812
YN8	Yorkshire × Neijiang	male	ear sample	213903513	PE150	95.73	89.39	42.62	SRA	SRR34936811
YN9	Yorkshire × Neijiang	female	ear sample	200485338	PE150	95.71	89.36	42.31	SRA	SRR34936810
YN10	Yorkshire × Neijiang	female	ear sample	206296346	PE150	96.68	91.33	42.51	SRA	SRR34936809
YN11	Yorkshire × Neijiang	male	ear sample	233364745	PE150	96.18	90.32	42.59	SRA	SRR34936826
YN12	Yorkshire × Neijiang	male	ear sample	215409094	PE150	96.03	90	42.5	SRA	SRR34936825
YN13	Yorkshire × Neijiang	female	ear sample	213609881	PE150	95.86	89.67	42.59	SRA	SRR34936824
YN14	Yorkshire × Neijiang	male	ear sample	213878309	PE150	95.97	89.88	42.33	SRA	SRR34936823
YN15	Yorkshire × Neijiang	female	ear sample	207226947	PE150	96.69	91.35	42.27	SRA	SRR34936822
YN16	Yorkshire × Neijiang	male	ear sample	208553847	PE150	96.73	91.46	42.63	SRA	SRR34936821
YN17	Yorkshire × Neijiang	male	ear sample	210796179	PE150	96.6	91.19	42.38	SRA	SRR34936820
YN18	Yorkshire × Neijiang	female	ear sample	204775003	PE150	96.49	90.9	42.5	SRA	SRR34936819
YN19	Yorkshire × Neijiang	male	ear sample	201340062	PE150	96.54	91.06	42.56	SRA	SRR34936818
YN20	Yorkshire × Neijiang	female	ear sample	211955561	PE150	96.79	91.59	42.47	SRA	SRR34936817
DT1	Duroc × Tibetan	female	ear sample	169415885	PE150	97.58	92.66	42.17	SRA	SRR34939316
DT2	Duroc × Tibetan	female	ear sample	187504360	PE150	97.49	92.47	42.95	SRA	SRR34939315
DT3	Duroc × Tibetan	female	ear sample	212730716	PE150	98.02	93.97	42.72	SRA	SRR34939304
DT4	Duroc × Tibetan	female	ear sample	202289255	PE150	97.6	92.76	42.49	SRA	SRR34939303
DT5	Duroc × Tibetan	female	ear sample	214745514	PE150	97.98	93.87	43.31	SRA	SRR34939302
DT6	Duroc × Tibetan	female	ear sample	191569504	PE150	98.09	94.19	42.59	SRA	SRR34939301
DT7	Duroc × Tibetan	female	ear sample	189139472	PE150	97.77	93.24	42.6	SRA	SRR34939300
DT8	Duroc × Tibetan	female	ear sample	221699503	PE150	97.89	93.61	42.29	SRA	SRR34939299
DT9	Duroc × Tibetan	female	ear sample	174023378	PE150	97.95	93.84	42.33	SRA	SRR34939298
DT10	Duroc × Tibetan	female	ear sample	166471544	PE150	98.09	94.2	42.35	SRA	SRR34939297
DT11	Duroc × Tibetan	female	ear sample	219556694	PE150	97.87	93.53	42.41	SRA	SRR34939314
DT12	Duroc × Tibetan	female	ear sample	205537312	PE150	97.82	93.35	42.37	SRA	SRR34939313
DT13	Duroc × Tibetan	female	ear sample	184838765	PE150	97.87	93.53	42.49	SRA	SRR34939312
DT14	Duroc × Tibetan	female	ear sample	202673327	PE150	97.71	93.13	42.47	SRA	SRR34939311
DT15	Duroc × Tibetan	female	ear sample	211049747	PE150	97.48	92.76	42.11	SRA	SRR34939310
DT16	Duroc × Tibetan	female	ear sample	177614619	PE150	97.02	91.02	41.57	SRA	SRR34939309
DT17	Duroc × Tibetan	female	ear sample	216705725	PE150	97.82	93.47	41.81	SRA	SRR34939308
DT18	Duroc × Tibetan	female	ear sample	189635092	PE150	97.8	93.35	42.59	SRA	SRR34939307
DT19	Duroc × Tibetan	male	ear sample	182425719	PE151	97.79	93.3	42.63	SRA	SRR34939306
DT20	Duroc × Tibetan	male	ear sample	172196176	PE152	97.89	93.6	42.86	SRA	SRR34939305

## Sheet: Table S2
Table S2. Classification of high-quality SNPs according to their genome location
Category	Number of SNPs	Percentage (%)
Upstream	155895	0.646179
Stop gain	773	0.00320406
Stop loss	90	0.000373047
Synonymous	103913	0.430716
Non-synonymous	63405	0.262811
Intronic	8717148	36.1323
Splicing	314	0.00130152
Downstream	157734	0.653802
upstream/downstream	1850	0.00766818
Intergenic	14917243	61.8314
Other	7293	0.0302292
Total	24125658	100

## Sheet: Table S3
Table S3. Significant SNPs from GWAS for three traits
Traits	SSC	Position	REF	ALT	-log10P-Value	Candidate gene
Palmitic acid	Chr14	19551908	T	A	6.05893670816397
Palmitic acid	Chr14	19566565	C	G	6.05893670816397
Palmitic acid	Chr14	59818309	A	G	6.05893670816397	PGBD5
Palmitic acid	Chr14	59838888	A	G	6.05893670816397	PGBD5
Palmitic acid	Chr14	59844385	C	T	6.05893670816397	PGBD5
Palmitic acid	Chr14	59844601	A	G	6.05893670816397	PGBD5
Palmitic acid	Chr14	59863134	C	T	6.05893670816397	PGBD5
Palmitic acid	Chr14	59874427	A	G	6.05893670816397	PGBD5
Palmitic acid	Chr14	59889045	T	C	6.05893670816397	PGBD5
Palmitic acid	Chr14	59919042	C	T	6.05893670816397	PGBD5
Palmitic acid	Chr14	60134878	G	C	6.05893670816397	GALNT2
Palmitic acid	Chr14	60149747	G	T	6.05893670816397	GALNT2
Palmitic acid	Chr14	60189634	T	A	6.05893670816397	URB2
Palmitic acid	Chr14	60224292	A	G	6.05893670816397	URB2, TAF5L
Palmitic acid	Chr14	60281547	G	A	6.05893670816397	URB2, TAF5L, ABCB10
Palmitic acid	Chr14	60299485	C	A	6.01973008524808	TAF5L, ABCB10
Palmitic acid	Chr14	60575807	G	T	6.05893670816397
Palmitic acid	Chr14	60586440	C	T	6.05893670816397
Palmitic acid	Chr14	60669478	G	A	6.05893670816397	RHOU
Palmitic acid	Chr14	60699623	A	G	6.05893670816397	RHOU, LOC110256821
Palmitic acid	Chr14	60704146	C	T	6.05893670816397	RHOU, LOC110256821
Palmitic acid	Chr14	60706041	G	C	6.05893670816397	RHOU, LOC110256821
Palmitic acid	Chr14	60713524	A	T	6.05893670816397	RHOU, LOC110256821, ZNF37A
Palmitic acid	Chr14	60724330	G	A	6.05893670816397	LOC110256821, ZNF37A
Palmitic acid	Chr14	61195241	C	T	6.05893670816397
Palmitic acid	Chr14	61274495	G	C	6.08657575736504
Palmitic acid	Chr14	61314975	G	A	6.05893670816397	RET
Palmitic acid	Chr14	61567240	A	T	6.05893670816397
Palmitic acid	Chr14	61666659	G	T	6.05893670816397	HNRNPF, FXYD4
Palmitic acid	Chr14	61837710	A	G	6.05893670816397	BICC1
Palmitic acid	Chr14	61865028	G	T	6.05893670816397	BICC1
Palmitic acid	Chr14	61964630	G	C	6.05893670816397	BICC1
Palmitic acid	Chr14	61971650	G	A	6.05893670816397	BICC1
Palmitic acid	Chr14	61999794	A	G	6.05893670816397	BICC1
Palmitic acid	Chr14	62139393	G	T	6.05893670816397	BICC1
Palmitic acid	Chr14	62182141	G	A	6.00997974466654
Palmitic acid	Chr14	62227216	G	A	6.05893670816397
Palmitic acid	Chr14	62272204	T	A	6.05893670816397
Palmitic acid	Chr14	62352853	A	C	6.05893670816397
Palmitic acid	Chr14	62419961	C	A	6.05893670816397
Palmitic acid	Chr14	62438477	C	T	6.05893670816397
Palmitic acid	Chr14	62452243	A	T	6.05893670816397
Palmitic acid	Chr14	62469424	G	A	6.05893670816397
Palmitic acid	Chr14	62493912	T	C	6.05893670816397	PHYHIPL
Palmitic acid	Chr14	62495114	C	T	6.05893670816397	PHYHIPL
Palmitic acid	Chr14	62536981	A	T	6.05893670816397	PHYHIPL, LOC110256649
Palmitic acid	Chr14	62560382	A	T	6.05893670816397	PHYHIPL, LOC110256649
Palmitic acid	Chr14	62562536	T	A	6.05893670816397	PHYHIPL, LOC110256649
Palmitic acid	Chr14	62562537	C	A	6.05893670816397	PHYHIPL, LOC110256649
Palmitic acid	Chr14	62595089	G	A	6.05893670816397	PHYHIPL, LOC110256649, FAM13C
Palmitic acid	Chr14	62623392	G	T	6.05893670816397	PHYHIPL, FAM13C
Palmitic acid	Chr14	62640726	C	A	6.05893670816397	PHYHIPL, FAM13C
Palmitic acid	Chr14	62640937	A	G	6.05893670816397	PHYHIPL, FAM13C
Palmitic acid	Chr14	62657955	C	T	6.05893670816397	PHYHIPL, FAM13C
Palmitic acid	Chr14	62677514	G	A	6.05893670816397	FAM13C
Palmitic acid	Chr14	62677816	A	G	6.05893670816397	FAM13C
Palmitic acid	Chr14	62724413	C	T	6.05893670816397	FAM13C
Palmitic acid	Chr14	62768882	G	A	6.05893670816397	FAM13C
Palmitic acid	Chr14	62770088	A	G	6.05893670816397	FAM13C
Palmitic acid	Chr14	62785542	G	A	6.05893670816397	FAM13C
Palmitic acid	Chr14	62813010	C	T	6.05893670816397
Palmitic acid	Chr14	62816901	G	T	6.05893670816397
Palmitic acid	Chr14	62828489	G	A	6.05893670816397
Palmitic acid	Chr14	62859360	C	T	6.05893670816397
Palmitic acid	Chr14	62877862	C	T	6.10990328603771
Palmitic acid	Chr14	62880856	C	T	6.05893670816397
Palmitic acid	Chr14	62922820	G	A	6.05146214361001
Palmitic acid	Chr14	62935022	G	T	6.05893670816397
OleicAcid	Chr13	10118740	C	A	6.09129311868242	UBE2E2
OleicAcid	Chr15	10588825	T	C	6.08598652396567	LRP1B
OleicAcid	Chr15	10590328	A	C	6.08598652396567	LRP1B
OleicAcid	Chr15	10590331	C	G	6.08598652396567	LRP1B
OleicAcid	Chr15	10633585	G	A	6.04807512365174	LRP1B
OleicAcid	Chr14	19551908	T	A	6.23226449649266
OleicAcid	Chr14	19566565	C	G	6.23226449649266
OleicAcid	Chr14	59818309	A	G	6.23226449649266	PGBD5
OleicAcid	Chr14	59838888	A	G	6.23226449649266	PGBD5
OleicAcid	Chr14	59844385	C	T	6.23226449649266	PGBD5
OleicAcid	Chr14	59844601	A	G	6.23226449649266	PGBD5
OleicAcid	Chr14	59863134	C	T	6.23226449649266	PGBD5
OleicAcid	Chr14	59874427	A	G	6.23226449649266	PGBD5
OleicAcid	Chr14	59889045	T	C	6.23226449649266	PGBD5
OleicAcid	Chr14	59919042	C	T	6.23226449649266	PGBD5
OleicAcid	Chr14	60134878	G	C	6.23226449649266	GALNT2
OleicAcid	Chr14	60149747	G	T	6.23226449649266	GALNT2
OleicAcid	Chr14	60189634	T	A	6.23226449649266	URB2
OleicAcid	Chr14	60224292	A	G	6.23226449649266	URB2, TAF5L
OleicAcid	Chr14	60281547	G	A	6.23226449649266	URB2, TAF5L, ABCB10
OleicAcid	Chr14	60299485	C	A	6.19838091137969	TAF5L, ABCB10
OleicAcid	Chr14	60575807	G	T	6.23226449649266
OleicAcid	Chr14	60586440	C	T	6.23226449649266
OleicAcid	Chr14	60669478	G	A	6.23226449649266	RHOU
OleicAcid	Chr14	60699623	A	G	6.23226449649266	RHOU, LOC110256821
OleicAcid	Chr14	60704146	C	T	6.23226449649266	RHOU, LOC110256821
OleicAcid	Chr14	60706041	G	C	6.23226449649266	RHOU, LOC110256821
OleicAcid	Chr14	60713524	A	T	6.23226449649266	RHOU, LOC110256821, ZNF37A
OleicAcid	Chr14	60724330	G	A	6.23226449649266	LOC110256821, ZNF37A
OleicAcid	Chr14	61195241	C	T	6.23226449649266
OleicAcid	Chr14	61274495	G	C	6.21993664070964
OleicAcid	Chr14	61314975	G	A	6.23226449649266	RET
OleicAcid	Chr14	61567240	A	T	6.23226449649266
OleicAcid	Chr14	61666659	G	T	6.23226449649266	HNRNPF, FXYD4
OleicAcid	Chr14	61837710	A	G	6.23226449649266	BICC1
OleicAcid	Chr14	61865028	G	T	6.23226449649266	BICC1
OleicAcid	Chr14	61964630	G	C	6.23226449649266	BICC1
OleicAcid	Chr14	61971650	G	A	6.23226449649266	BICC1
OleicAcid	Chr14	61999794	A	G	6.23226449649266	BICC1
OleicAcid	Chr14	62139393	G	T	6.23226449649266	BICC1
OleicAcid	Chr14	62182141	G	A	6.18504339144806
OleicAcid	Chr14	62227216	G	A	6.23226449649266
OleicAcid	Chr14	62272204	T	A	6.23226449649266
OleicAcid	Chr14	62352853	A	C	6.23226449649266
OleicAcid	Chr14	62419961	C	A	6.23226449649266
OleicAcid	Chr14	62438477	C	T	6.23226449649266
OleicAcid	Chr14	62452243	A	T	6.23226449649266
OleicAcid	Chr14	62469424	G	A	6.23226449649266
OleicAcid	Chr14	62493912	T	C	6.23226449649266	PHYHIPL
OleicAcid	Chr14	62495114	C	T	6.23226449649266	PHYHIPL
OleicAcid	Chr14	62536981	A	T	6.23226449649266	PHYHIPL, LOC110256649
OleicAcid	Chr14	62560382	A	T	6.23226449649266	PHYHIPL, LOC110256649
OleicAcid	Chr14	62562536	T	A	6.23226449649266	PHYHIPL, LOC110256649
OleicAcid	Chr14	62562537	C	A	6.23226449649266	PHYHIPL, LOC110256649
OleicAcid	Chr14	62595089	G	A	6.23226449649266	PHYHIPL, LOC110256649, FAM13C
OleicAcid	Chr14	62623392	G	T	6.23226449649266	PHYHIPL, FAM13C
OleicAcid	Chr14	62640726	C	A	6.23226449649266	PHYHIPL, FAM13C
OleicAcid	Chr14	62640937	A	G	6.23226449649266	PHYHIPL, FAM13C
OleicAcid	Chr14	62657955	C	T	6.23226449649266	PHYHIPL, FAM13C
OleicAcid	Chr14	62677514	G	A	6.23226449649266	FAM13C
OleicAcid	Chr14	62677816	A	G	6.23226449649266	FAM13C
OleicAcid	Chr14	62724413	C	T	6.23226449649266	FAM13C
OleicAcid	Chr14	62768882	G	A	6.23226449649266	FAM13C
OleicAcid	Chr14	62770088	A	G	6.23226449649266	FAM13C
OleicAcid	Chr14	62785542	G	A	6.23226449649266	FAM13C
OleicAcid	Chr14	62813010	C	T	6.23226449649266
OleicAcid	Chr14	62816901	G	T	6.23226449649266
OleicAcid	Chr14	62828489	G	A	6.23226449649266
OleicAcid	Chr14	62833303	G	A	6.14753836667245
OleicAcid	Chr14	62853360	G	A	6.15669314269106
OleicAcid	Chr14	62859360	C	T	6.23226449649266
OleicAcid	Chr14	62877862	C	T	6.30835393836709
OleicAcid	Chr14	62880856	C	T	6.23226449649266
OleicAcid	Chr14	62922820	G	A	6.22327027552275
OleicAcid	Chr14	62935022	G	T	6.23226449649266
OleicAcid	Chr14	64472941	T	C	6.42594626535222	RHOBTB1
OleicAcid	Chr14	64941441	G	A	6.16065270060078	TMEM26
Total fatty acid	Chr13	10118740	C	A	6.05184382315659	UBE2E2

## Sheet: Table S4
Table S4. Functional annotation for candidate genes
Gene ID	Tax ID	Gene	Gene ID	Tax ID	Description	Biological Process (GO)
Sus scrofa	100152623	ZNF37A	7587	H. sapiens	zinc finger protein 37A	GO:0006357 regulation of transcription by RNA polymerase II;GO:0006355 regulation of DNA-templated transcription;GO:2001141 regulation of RNA biosynthetic process
Sus scrofa	100153026	ABCB10	23456	H. sapiens	ATP binding cassette subfamily B member 10	GO:0170037 export from the mitochondrion;GO:0034514 mitochondrial unfolded protein response;GO:0070455 positive regulation of heme biosynthetic process
Sus scrofa	100153028	GALNT2	2590	H. sapiens	polypeptide N-acetylgalactosaminyltransferase 2	GO:0018242 protein O-linked glycosylation via serine;GO:0018243 protein O-linked glycosylation via threonine;GO:0018210 peptidyl-threonine modification
Sus scrofa	100153330	RHOBTB1	9886	H. sapiens	Rho related BTB domain containing 1	GO:0030865 cortical cytoskeleton organization;GO:0008360 regulation of cell shape;GO:0007163 establishment or maintenance of cell polarity
Sus scrofa	100154253	BICC1	80114	H. sapiens	BicC family RNA binding protein 1	GO:0007368 determination of left/right symmetry;GO:0009799 specification of symmetry;GO:0009855 determination of bilateral symmetry
Sus scrofa	100155053	RET	5979	H. sapiens	ret proto-oncogene	GO:0007497 posterior midgut development;GO:0061146 Peyer's patch morphogenesis;GO:0072216 positive regulation of metanephros development
Sus scrofa	100155475	HNRNPF	3185	H. sapiens	heterogeneous nuclear ribonucleoprotein F	GO:0043484 regulation of RNA splicing;GO:0000398 mRNA splicing, via spliceosome;GO:0000377 RNA splicing, via transesterification reactions with bulged adenosine as nucleophile
Sus scrofa	100155476	TAF5L	27097	H. sapiens	TATA-box binding protein associated factor 5 like	GO:1904672 regulation of somatic stem cell population maintenance;GO:2000036 regulation of stem cell population maintenance;GO:0043484 regulation of RNA splicing
Sus scrofa	100157089	TMEM26	219623	H. sapiens	transmembrane protein 26	None
Sus scrofa	100157881	URB2	9816	H. sapiens	URB2 ribosome biogenesis homolog	GO:1901796 regulation of signal transduction by p53 class mediator;GO:0042254 ribosome biogenesis;GO:0022613 ribonucleoprotein complex biogenesis
Sus scrofa	100511475	FXYD4	53828	H. sapiens	FXYD domain containing ion transport regulator 4	GO:1903276 regulation of sodium ion export across plasma membrane;GO:1903278 positive regulation of sodium ion export across plasma membrane;GO:1902307 positive regulation of sodium ion transmembrane transport
Sus scrofa	100525186	PHYHIPL	84457	H. sapiens	phytanoyl-CoA 2-hydroxylase interacting protein like	None
Sus scrofa	100525364	FAM13C	220965	H. sapiens	family with sequence similarity 13 member C	None
Sus scrofa	100624047	LRP1B	53353	H. sapiens	LDL receptor related protein 1B	GO:0006898 receptor-mediated endocytosis;GO:0006897 endocytosis;GO:0098657 import into cell
Sus scrofa	100626928	RHOU	58480	H. sapiens	ras homolog family member U	GO:0120183 positive regulation of focal adhesion disassembly;GO:0120182 regulation of focal adhesion disassembly;GO:0016601 Rac protein signal transduction
Sus scrofa	102161608	PGBD5	79605	H. sapiens	piggyBac transposable element derived 5	GO:0098038 non-replicative DNA transposition;GO:0006313 DNA transposition;GO:0032196 transposition
Sus scrofa	110256649	LOC110256649	None	H. sapiens	None	None
Sus scrofa	110256821	LOC110256821	None	H. sapiens	None	None
Sus scrofa	780417	UBE2E2	7325	H. sapiens	ubiquitin conjugating enzyme E2 E2	GO:0032020 ISG15-protein conjugation;GO:0070979 protein K11-linked ubiquitination;GO:0006513 protein monoubiquitination
